# Supplementary material for: Chalcone-Derived Nrf2 Activator Protects Cognitive Function via Maintaining Neuronal Redox Status
Source: Antioxidants (Basel). 2021 Nov 15;10(11):1811. doi: 10.3390/antiox10111811 (PMC8615013; doi:10.3390/antiox10111811)
Supplement: Supplementary file 1 [file antioxidants-10-01811-s001.zip]

Archive with 1 entries (1 files):
- antioxidants-1446419-Supplementary.pdf
